# Supplementary material for: Deciphering the Genetic Diversity of Landraces With High-Throughput SNP Genotyping of DNA Bulks: Methodology and Application to the Maize 50k Array
Source: Front Plant Sci. 2021 Jan 7;11:568699. doi: 10.3389/fpls.2020.568699 (PMC7817617; doi:10.3389/fpls.2020.568699)
Supplement: Supplementary file 2 [file Data_Sheet_2.xlsx]

## Sheet: Table S1
Table S1: Mean absolute error (MAE) of allelic frequency prediction estimated by K-fold cross-validation in controlled pools. Logistic regression equations were calibrated on 800 SNPs chosen at random among 1,000 SNPs (training set), then used to predict the remaining 200 SNPs (validation set). Five random K-fold sets of 800/200 SNP were considered. MAE was calculated for each SNP and sample, exc…
K-fold set of 200 SNPs	Minimum	First Quartile	Median	Mean	Third Quartile	Maximum	SD*
# 1	0.0125	0.0335	0.0507	0.0689	0.0831	0.3954	0.0562
# 2	0.0161	0.0337	0.0574	0.0764	0.0956	0.2884	0.0591
# 3	0.0134	0.0313	0.0541	0.0695	0.0919	0.2909	0.0518
# 4	0.0119	0.0319	0.0524	0.0697	0.0923	0.3019	0.0489
# 5	0.0136	0.0354	0.0579	0.0747	0.0966	0.2811	0.0529
Average accross K-fold	0.0135	0.0331	0.0545	0.0719	0.0919	0.3115	0.0538
*SD = standard deviation

## Sheet: Table S2
Table S2: Mean of absolute error of allele frequency prediction for different expected frequency in two series of controlled pools, including 6 parental inbred lines, for 23,412 SNPs.
Expected Allelic Frequency	Mean of Absolute Error (MAE)	SD of absolute error	# of observations
0.000	0.000	0.005	131719
0.010	0.019	0.012	3495
0.020	0.022	0.010	3495
0.030	0.021	0.016	3495
0.050	0.017	0.022	3495
0.070	0.020	0.026	3495
0.100	0.029	0.036	3495
0.150	0.048	0.050	3495
0.200	0.061	0.064	3495
0.333	0.090	0.080	10054
0.400	0.096	0.081	6559
0.425	0.106	0.086	6559
0.450	0.108	0.086	6559
0.465	0.111	0.086	6559
0.475	0.106	0.086	6559
0.485	0.113	0.088	6559
0.490	0.110	0.088	6559
0.495	0.106	0.086	6559
0.505	0.107	0.085	7708
0.510	0.111	0.087	7708
0.515	0.113	0.087	7708
0.525	0.106	0.085	7708
0.535	0.112	0.085	7708
0.550	0.108	0.084	7708
0.575	0.108	0.084	7708
0.600	0.100	0.079	7708
0.667	0.097	0.075	11519
0.800	0.064	0.056	3811
0.850	0.051	0.042	3811
0.900	0.029	0.027	3811
0.930	0.018	0.020	3811
0.950	0.015	0.018	3811
0.970	0.021	0.011	3811
0.980	0.023	0.007	3811
0.990	0.018	0.011	3811
1.000	0.001	0.005	178652
Missing	Missing	NA	57360
Overall	0.032	0.064	561888

## Sheet: Table S3
Table S3: Allelic frequencies correlation (r²) and pairwise Modified Roger’s Distance (MRD) between replicates of a same landrace.
Landrace	Sample Replicate 1	Sample Replicate 2	r²	Pairwise MRD
Pol3	WG0109808-DNAH04	WG0109808-DNAA05	0.466	0.295
Cze5	WG0109808-DNAF01	WG0109808-DNAE01	0.947	0.098
Hun4	WG0109808-DNAB04	WG0109808-DNAC04	0.954	0.087
Hun2	WG0109808-DNAH03	WG0109808-DNAA04	0.916	0.109
USA10	WG0109808-DNAG06	WG0109808-DNAH06	0.944	0.097
Ita6	WG0109808-DNAF04	WG0109808-DNAE04	0.948	0.092
Sp31	WG0109808-DNAB02	WG0109808-DNAC02	0.932	0.104
Sp36	WG0109808-DNAD02	WG0109808-DNAE02	0.905	0.109
Sp3	WG0109808-DNAA03	WG0109808-DNAB03	0.897	0.120
Sp11	WG0109808-DNAH02	WG0109808-DNAG02	0.909	0.100

## Sheet: Table S4
Table S4: Table of 166 landraces samples corresponding to 156 landraces accessions
Accession code	Accession name	Sample	Common Name	Duplicated
Ant1	ANTI3	DivZea-050712-P1-G12		N
Arg10	PPS920	WG0109808-DNAB05	Balsa	N
Arg5	ARGE 306	ARGE306	ROSARINI	N
Arg6	ARGE 472	ARGE472	ALTIPLANO	N
Arg7	ARGE486	WG0109808-DNAH05	Cuarento Cateto	N
Arg8	ARGE564	WG0109808-DNAG05	Cateto Amarillo	N
Aus7	IPK60	WG0109808-DNAB01	Vorarlberger Weisser	N
Aus8	PPS58	DivZea-050712-P1-A01	Schindelmeiser	N
Bar1	BARB5	DivZea-050712-P1-G04	Coastal Tropical Flint	N
Bol16	BOLI711	DivZea-050712-P1-F12	Perola	N
Bol19	BOZM0214	DivZea-050712-P1-G01	Uchuquilla	N
Bra2	BRAZ 2441	BRAZ2441	Cateto Paulista Grosso (Cateto Grosso)	N
Bra4	BRAZ 60	BRAZ60	Cateto Grande	N
Bul3	PPS525	WG0109808-DNAD01	Manolovo	N
Can5	PI401757	WG0109808-DNAB07	Gaspe Flint	N
Can6	PI214189	DivZea-050712-P1-E07	Falconer	N
Can7	Ames2755	WG0109808-DNAD06	Canada Yellow Flint	N
Chi11	PPS941	WG0109808-DNAF05	Curacalco	N
Chi12	PPS949	WG0109808-DNAD05	Conaripe Choshuenco	N
Chi13	PPS961	WG0109808-DNAE05	Choshuenco Aesa	N
Chi5	CHZM 08 060	CHZM08060	CURAGUA	N
Chi9	PPS938	WG0109808-DNAC05	Salta Lomocura	N
Col22	ANTI392	DivZea-050712-P1-F10	Amagaceno	N
Cos2	CRIC166	DivZea-050712-P1-F07	Salvadoreno	N
Cub2	CUBA12	WG0109808-DNAB09	Cuban_Flint	N
Cub3	CUBA44	DivZea-050712-P1-G08	Cuban_Flint	N
Cub4	CUBA54	WG0109808-DNAA09	Chandelle	N
Cub5	CUBA63	DivZea-050712-P1-G09	Cuban_Flint	N
Cze3	PPS462	DivZea-050712-P1-A03	Stupicka_Rana	N
Cze5	RYS2	WG0109808-DNAF01	Slovenska Zlta	O
Cze5	RYS2	WG0109808-DNAE01	Slovenska Zlta	O
Dom1	RDOM270	DivZea-050712-P1-G03	Chandelle	N
Ecu16	ECUA617	DivZea-050712-P1-F11	Tusilla	N
Ecu17	ECUA696	WG0109808-DNAH08	Canguil	N
Fra1	PPS1012	DivZea-050712-P1-B12	Ratenelle	N
Fra10	PPS631	DivZea-050712-P1-C09	St Pantaleon	N
Fra14	PPS5	DivZea-050712-P1-B10	Wantzenau	N
Fra19	PPS10	DivZea-050712-P1-C05	Estarvielle	N
Fra2	PPS15	WG0109808-DNAG03	Lacaune	N
Fra20	PPS11	DivZea-050712-P1-C06	Sost	N
Fra21	PPS14	DivZea-050712-P1-C07	Massat	N
Fra23	PPS22	DivZea-050712-P1-C08	Esterre	N
Fra24	PPS23	WG0109808-DNAF03	Laruns	N
Fra27	PPS639	WG0109808-DNAE03	Millette du Lauragais	N
Fra28	PPS641	WG0109808-DNAD03	Grand Roux Basque	N
Fra29	PPS668	DivZea-050712-P1-C01	Millette Montagne Noire	N
Fra3	PPS17	DivZea-050712-P1-C02	Barisis	N
Fra4	PPS19	DivZea-050712-P1-C03	Liesse	N
Fra7	PPS474	DivZea-050712-P1-B11	Ain	N
Gdp1	DES103	DivZea-050712-P1-H09	Early Caribbean	N
Gdp8	MGA235	DivZea-050712-P1-H10	Early Caribbean	N
Gdp9	STB073	WG0109808-DNAF09	Chandelle	N
Ger10	IPK9	DivZea-050712-P1-A09	Pautzfelder	N
Ger11	IPK242	DivZea-050712-P1-A06	Mecklenburger	N
Ger2	Pionner	WG0109808-DNAG01	Jaune de bade	N
Ger4	IPK15	DivZea-050712-P1-A07	Caspersmeyer_II	N
Ger5	IPK158	DivZea-050712-P1-A04	Mahndorfer	N
Ger6	IPK239	DivZea-050712-P1-A08	Strenzfelder	N
Ger7	IPK26	WG0109808-DNAH01	Rimpaus_Binder	N
Ger8	IPK25	DivZea-050712-P1-A11	Dr._Delliles_Körnermais	N
Ger9	IPK6	DivZea-050712-P1-A10	Terras Binder	N
Gua12	GUAT36	DivZea-050712-P1-F05	San Marceno	N
Gua13	GUAT45	WG0109808-DNAE08	Oloton	N
Gua14	GUAT527	DivZea-050712-P1-F04	Quicheno early	N
Hun1	PPS140	DivZea-050712-P1-C10	Foldeaki Corne	N
Hun2	PPS151	WG0109808-DNAH03	Martonvasari	O
Hun2	PPS151	WG0109808-DNAA04	Martonvasari	O
Hun3	PPS458	DivZea-050712-P1-C11	Iregszemscei 12 hetes	N
Hun4	PPS534	WG0109808-DNAB04	Magyarovari	O
Hun4	PPS534	WG0109808-DNAC04	Magyarovari	O
Ita1	PPS115	WG0109808-DNAG04	Marano	N
Ita10	VA145	DivZea-050712-P1-D01	Nostrano Quarantino	N
Ita13	VA469	WG0109808-DNAD04	Trecchinese di Lagonegro	N
Ita15	VA563	DivZea-050712-P1-D02	Locale di Macerata	N
Ita16	VA565	DivZea-050712-P1-D07	Cinquantino_di_Montagnana	N
Ita2	PPS116	DivZea-050712-P1-D03	VA204 Spezia	N
Ita3	PPS187	DivZea-050712-P1-D04	VA1 Ott Tortonese	N
Ita4	PPS381	DivZea-050712-P1-D06	VA46 Quarantino_Famiglia	N
Ita6	PPS686	WG0109808-DNAF04	VA5 Nostrano dell Isola	O
Ita6	PPS686	WG0109808-DNAE04	VA5 Nostrano dell Isola	O
Ita7	PPS687	DivZea-050712-P1-D05	VA20 Pignoletto	N
Ita8	PPS735	DivZea-050712-P1-D08	VA84 Cinquantino_Rosso	N
Ita9	VA136	DivZea-050712-P1-C12	Nostrano di Bolzano	N
Mex12	CHIH38	WG0109808-DNAD08	Apachito	N
Mex13	CHIS104	DivZea-050712-P1-H04	Zapalote Grande	N
Mex14	CHIS63	DivZea-050712-P1-H06	Tepecintle	N
Mex18	JALI102	DivZea-050712-P1-H03	Tabloncillo	N
Mex19	JALI71	DivZea-050712-P1-H01	Harinoso de Ocho Occidentales	N
Mex22	MEXI3	WG0109808-DNAC08	Conico	N
Mex24	MEXI7	DivZea-050712-P1-F03	Cacahuacintle	N
Mex27	NAYA24	WG0109808-DNAC09	Harinoso de Ocho	N
Mex29	NAYA39	DivZea-050712-P1-H02	Reventador	N
Mex31	OAXA50	DivZea-050712-P1-H05	Zapalote Chico	N
Mex33	PI217413	WG0109808-DNAE09	Zapalote Chico	N
Mex34	PUEB70	DivZea-050712-P1-F01	Conico	N
Mex35	PUEB91	DivZea-050712-P1-F02	Arrocillo Amarillo	N
Mex36	SINA2	WG0109808-DNAD09	Chapalote	N
Mex8	CHIH150	DivZea-050712-P1-E12	Palomero_Toluqueno	N
Mrt1	MART4	DivZea-050712-P1-G07	Early Caribbean	N
Pan1	PANA168	DivZea-050712-P1-F06	Salvadoreno	N
Par1	PARAGU PG6-56	PARA167	AVATI-PICHINGA	N
Par2	PARAGU CB6-62	PARA183	AVATI-PICHINGA	N
Per10	LIM. 47	PERU590	AMARILLO_L.M.(S.M.)	N
Per13	APUC140	DivZea-050712-P1-F09	Confite Puneno	N
Per14	APUC171	WG0109808-DNAF08	San Geronimo	N
Per16	PERU1303	WG0109808-DNAG08	Confite Morocho	N
Pol1	KRO1	DivZea-050712-P1-D10	Szyldeca	N
Pol2	KRO2	DivZea-050712-P1-D11	Oksonska	N
Pol3	KRO3	WG0109808-DNAH04	Rozyllo	O
Pol3	KRO3	WG0109808-DNAA05	Rozyllo	O
Pol5	PPS448	DivZea-050712-P1-D09	Wielkopolenka	N
Por1	PPS1234	DivZea-050712-P1-D12	Portugal	N
Por10	BPGV 2047	DivZea-050712-P1-H11	MILHO BRANCO PEROLA VERDIAL	N
Por17	BPGV 394	DivZea-050712-P1-H12	MILHO BRANCO	N
Rom1	PPS160	DivZea-050712-P1-E01	Ariesan	N
Sp10	EPZMV173	DivZea-050712-P1-B07	Blanco de Ricote	N
Sp11	EPZMV23	WG0109808-DNAH02	Basto	O
Sp11	EPZMV23	WG0109808-DNAG02	Basto	O
Sp12	PPS770	DivZea-050712-P1-B09	Andaluz ABC	N
Sp13	PPS774	WG0109808-DNAC03	Trimesino ABC	N
Sp15	PPS444	DivZea-050712-P1-B04	Norteno	N
Sp22	PPS979	DivZea-050712-P1-B03	Agraar la Coruna 1	N
Sp25	PPS983	WG0109808-DNAF02	Orense	N
Sp29	EPZMV155	WG0109808-DNAA02	Amarillo de Maranon	N
Sp3	EPZMV310	WG0109808-DNAA03	Andaluz	O
Sp3	EPZMV310	WG0109808-DNAB03	Andaluz	O
Sp31	EPZMV168	WG0109808-DNAB02	Aduna	O
Sp31	EPZMV168	WG0109808-DNAC02	Aduna	O
Sp32	EPZMV171	DivZea-050712-P1-B01	Rojo de Tolosa	N
Sp33	EPZMV232	DivZea-050712-P1-B02	Amarillo Pequeno de Bernedo	N
Sp34	EPZMV70	DivZea-050712-P1-A12	Vasco 1	N
Sp36	PPS986	WG0109808-DNAD02	Orendain	O
Sp36	PPS986	WG0109808-DNAE02	Orendain	O
Sp7	EPZMV337	DivZea-050712-P1-B08	Villamartin	N
Sp8	EPZMV156	DivZea-050712-P1-B05	Amarillo_de_Utrera	N
Sp9	EPZMV159	DivZea-050712-P1-B06	Pabilillo_de_Granada	N
Svt1	SVIN5	DivZea-050712-P1-G05	Coastal Tropical Flint	N
Swi	PPS94	DivZea-050712-P1-A02	Reinthaler	N
Tri1	TRIN6	DivZea-050712-P1-G02	Tuson	N
Ukr1	UKR37	DivZea-050712-P1-E04	Ukraine 1	N
Uru4	URUG 637	URUG637	COLORADO	N
Uru6	URUG8A	DivZea-050712-P1-E05	Cateto Sulino	N
USA10	PI217460	WG0109808-DNAG06	King Philip	O
USA10	PI217460	WG0109808-DNAH06	King Philip	O
USA11	PI401755	WG0109808-DNAA07	Sioux Tribe	N
USA12	PPS1132	WG0109808-DNAC07	Smut Nose	N
USA14	PI213699	WG0109808-DNAD07	Krug Yellow Dent	N
USA16	PI213719	WG0109808-DNAE07	Reids Yellow Dent	N
USA17	PI214295	DivZea-050712-P1-E08	Pride of Saline	N
USA18	PI280061	WG0109808-DNAF07	Lancaster Surecrop	N
USA19	PPS471	WG0109808-DNAG07	Minnesota 13	N
USA20	PI213715	DivZea-050712-P1-E09	Gourdseed Dent	N
USA21	PI269743	DivZea-050712-P1-E10	Shoepeg	N
USA22	PI217410	DivZea-050712-P1-E11	Papago Flour Corn	N
USA23	PI218137	WG0109808-DNAB08	Tesuque Pueblo	N
USA28	PI311237	WG0109808-DNAA08	Hickory King	N
USA3	Ames2749	DivZea-050712-P1-E06	Palmer Rhode Island Flint	N
USA4	Ames2750	WG0109808-DNAA06	Wakefields Rhode Island Flint	N
USA6	Ames2752	WG0109808-DNAC06	Quicks Rhode Island Flint	N
USA8	PI213763	WG0109808-DNAE06	Mandan Blue Flour	N
USA9	PI213793	WG0109808-DNAF06	Assiniboine	N
Ven3	VEN405	DivZea-050712-P1-G10	Tuson	N
Ven6	VENE736	DivZea-050712-P1-G11	Sabanero	N
Vir4	BRVI142	DivZea-050712-P1-G06	Early Caribbean	N
Yug1	MRIZP47	DivZea-050712-P1-E02	Zuti Rani	N
Yug3	MRIZP676	DivZea-050712-P1-E03	Zuti Murt-Optak	N

## Sheet: Table S5
Table S5: Table of 333 inbred lines including 6 parental inbred lines of 2 controlled pools
Sample	Pool	Variety	Accession
WG0128142-DNAD02	Fixation Test	SC-Malawi	SC-Malawi_cim
WG0128141-DNAA07	Fixation Test	C6	C6_inra
WG0128141-DNAE03	Fixation Test	Mo22	Mo22_inra
WG0128141-DNAD08	Fixation Test	D940Y	D940Y_usa
WG0128140-DNAE10	Fixation Test	CML91	CML91_usa
WG0128141-DNAG04	Fixation Test	NC350	NC350_usa
WG0128141-DNAH01	Fixation Test	Ia5pop	Ia5pop_inra
WG0128141-DNAB07	Fixation Test	CH10	CH10_inra
WG0128140-DNAA11	Fixation Test	EA1201	EM1201_inra
WG0128141-DNAA03	Fixation Test	LH52	LH52_inra
WG0128142-DNAA01	Fixation Test	NC13	NC13_inra
WG0128141-DNAD10	Fixation Test	Ky21	Ky21_usa
WG0065680-DNAA02	Fixation Test	A347	A347_inra
WG0008561-DNAG11	Fixation Test	LO11	LO11_inra
WG0008561-DNAF09	Fixation Test	Ia153	Ia153_inra
WG0008561-DNAB10	Fixation Test	K55	K55_inra
WG0008561-DNAC10	Fixation Test	LAN496	LAN496_inra
WG0128141-DNAB04	Fixation Test	NC304	NC304_usa
WG0109806-DNAE01	Fixation Test	EA1197	EM1197_inra
WG0128141-DNAB10	Fixation Test	IL677A	IL677A_usa
WG0128142-DNAA03	Fixation Test	W117Ht	W117Ht_usa
WG0065680-DNAF08	Fixation Test	F61	F61_inra
WG0008561-DNAB11	Fixation Test	Mo15W	Mo15W_inra
WG0008561-DNAC11	Fixation Test	Mo17	Mo17_inra
WG0065680-DNAC02	Fixation Test	A375	A375_inra
WG0008561-DNAA10	Fixation Test	IL14H	IL14H_usa
WG0008561-DNAD11	Fixation Test	MS153	MS153_inra
WG0008561-DNAE11	Fixation Test	Mt42	Mt42_inra
WG0008561-DNAF11	Fixation Test	N16	N16_inra
WG0128140-DNAA01	Fixation Test	N22	N22_inra
WG0128140-DNAB01	Fixation Test	N25	N25_inra
WG0008561-DNAE05	Fixation Test	F281	FV281_inra
WG0128140-DNAG04	Fixation Test	PB80	PB80_inra
WG0065680-DNAD02	Fixation Test	A554	A554_inra
WG0065680-DNAC11	Fixation Test	F810	F810_inra
WG0008561-DNAB03	Fixation Test	FC352	FC352_inra
WG0128140-DNAD01	Fixation Test	NC258	NC258_usa
WG0008561-DNAH05	Fixation Test	F286	FV286_inra
WG0128140-DNAE01	Fixation Test	NC260	NC260_usa
WG0065680-DNAE07	Fixation Test	F476	F476_inra
WG0128140-DNAB02	Fixation Test	NY303	NY303_inra
WG0008561-DNAA02	Fixation Test	FC201	FC201_inra
WG0065680-DNAC04	Fixation Test	C105	C105_inra
WG0065680-DNAB07	Fixation Test	F45	F45_inra
WG0128140-DNAC02	Fixation Test	Oh02	Oh02_inra
WG0065680-DNAA12	Fixation Test	F9003	F9003_inra
WG0128140-DNAD02	Fixation Test	Oh33	Oh33_inra
WG0065680-DNAE02	Fixation Test	A619	A619_inra
WG0065680-DNAF07	Fixation Test	F48	F48_inra
WG0128140-DNAE02	Fixation Test	Oh40B	Oh40B_inra
WG0008561-DNAG06	Fixation Test	F344	FV344_inra
WG0128140-DNAF02	Fixation Test	Oh43	Oh43_inra
WG0065680-DNAC06	Fixation Test	EA1301	EM1301_inra
WG0008561-DNAD02	Fixation Test	FC21	FC21_inra
WG0128140-DNAF03	Fixation Test	Pa36	Pa36_inra
WG0065680-DNAC07	Fixation Test	F47	F47_inra
WG0128140-DNAG03	Fixation Test	Pa374	Pa374_inra
WG0008561-DNAA04	Fixation Test	F10	FV10_inra
WG0128140-DNAH03	Fixation Test	Pa91	Pa91_inra
WG0008561-DNAE01	Fixation Test	F1772	FC1772_inra
WG0008561-DNAE04	Fixation Test	F18	FV18_inra
WG0065680-DNAF02	Fixation Test	A632	A632_inra
WG0065680-DNAB11	Fixation Test	F759	F759_inra
WG0128140-DNAH04	Fixation Test	PB98TR	PB98TR_inra
WG0065680-DNAA08	Fixation Test	F564	F564_inra
WG0128140-DNAG07	Fixation Test	YUBR5	YUBR5_inra
WG0008561-DNAD01	Fixation Test	FC16	FC16_inra
WG0128140-DNAG05	Fixation Test	SDp254	SDp254_inra
WG0128140-DNAF05	Fixation Test	RT9	RT9_inra
WG0008561-DNAC01	Fixation Test	F1571	FC1571_inra
WG0128140-DNAH07	Fixation Test	YUBR6	YUBR6_inra
WG0128140-DNAA06	Fixation Test	Va26	Va26_inra
WG0065680-DNAC12	Fixation Test	F902	F902_inra
WG0065680-DNAG02	Fixation Test	A654	A654_inra
WG0008561-DNAG09	Fixation Test	Ia2132	Ia2132_usa
WG0065680-DNAA05	Fixation Test	CO255	CO255_inra
WG0128140-DNAB06	Fixation Test	W117	W117_inra
WG0128140-DNAD06	Fixation Test	W182B	W182B_inra
WG0008561-DNAF02	Fixation Test	FC24	FC24_inra
WG0128140-DNAE06	Fixation Test	W182E	W182E_inra
WG0128140-DNAF06	Fixation Test	W33	W33_inra
WG0065680-DNAH02	Fixation Test	Ak3	Ak3_inra
WG0128140-DNAG06	Fixation Test	W401	W401_inra
WG0008561-DNAC07	Fixation Test	F355b	FV355b_inra
WG0065680-DNAF04	Fixation Test	CO109	CO109_inra
WG0128140-DNAB07	Fixation Test	W9	W9_inra
WG0065680-DNAG04	Fixation Test	CO114	CO114_inra
WG0128140-DNAC07	Fixation Test	W95115	W95115_inra
WG0128140-DNAF01	Fixation Test	ND1	ND1_inra
WG0128140-DNAD07	Fixation Test	Wf9	Wf9_inra
WG0065680-DNAD05	Fixation Test	D105	D105_inra
WG0128140-DNAE07	Fixation Test	WH	WH_inra
WG0008561-DNAE08	Fixation Test	F74	FV74_inra
WG0128140-DNAF07	Fixation Test	YUBC1a	YUBC1a_inra
WG0008561-DNAB08	Fixation Test	F70	FV70_inra
WG0008561-DNAF08	Fixation Test	F75	FV75_inra
WG0128140-DNAB05	Fixation Test	PLS41	PLS41_inra
WG0008561-DNAA03	Fixation Test	FC30	FC30_inra
WG0065680-DNAA03	Fixation Test	B103	B103_inra
WG0008561-DNAC03	Fixation Test	FC42	FC42_inra
WG0065680-DNAD11	Fixation Test	F816	F816_inra
WG0008561-DNAC09	Fixation Test	F85	FV85_inra
WG0128140-DNAC05	Fixation Test	PLS42	PLS42_inra
WG0008561-DNAF05	Fixation Test	F283	FV283_inra
WG0008561-DNAE07	Fixation Test	F65	FV65_inra
WG0008561-DNAB09	Fixation Test	F83	FV83_inra
WG0008561-DNAD06	Fixation Test	F324	FV324_inra
WG0008561-DNAH06	Fixation Test	F345	FV345_inra
WG0065680-DNAB03	Fixation Test	B104	B104_inra
WG0128140-DNAB03	Fixation Test	P465P	P465P_inra
WG0128140-DNAC06	Fixation Test	W121	W121_inra
WG0128140-DNAE05	Fixation Test	RT10	RT10_inra
WG0065680-DNAE09	Fixation Test	F7012	F7012_inra
WG0128141-DNAF06	Fixation Test	AR210	AR210_inra
WG0128141-DNAB09	Fixation Test	FC13	FC13_inra
WG0128141-DNAF02	Fixation Test	KUI3	KUI3_usa
WG0128140-DNAC09	Fixation Test	CML246	CML246_inra
WG0128141-DNAA10	Fixation Test	I29	I29_usa
WG0128142-DNAH01	Fixation Test	PB40R	PB40R_inra
WG0128142-DNAA02	Fixation Test	PLS14	PLS14_inra
WG0128140-DNAC11	Fixation Test	F2834T	F2834T_usa
WG0128142-DNAD03	Fixation Test	WJ	WJ_inra
WG0128141-DNAA11	Fixation Test	MBS797	MBS797_inra
WG0128141-DNAG10	Fixation Test	LH146	LH146_inra
WG0128141-DNAC08	Fixation Test	CQ502	CQ502_inra
WG0128141-DNAD07	Fixation Test	CL30	CL30_inra
WG0128141-DNAG08	Fixation Test	F7058	F7058_inra
WG0128142-DNAF02	Fixation Test	SG18	SG18-8_usa
WG0128141-DNAC07	Fixation Test	CL18	CL18_inra
WG0128141-DNAB02	Fixation Test	K64R	K64R_cim
WG0128141-DNAC05	Fixation Test	F375	P900COS6_inra
WG0128140-DNAD10	Fixation Test	CML444	CML444_cim
WG0128141-DNAH07	Fixation Test	CMV3	CMV3_usa
WG0128141-DNAE09	Fixation Test	F94	FV94_inra
WG0008561-DNAH09	Fixation Test	IL101	IL101_usa
WG0065680-DNAD03	Fixation Test	B106	B106_inra
WG0065680-DNAE03	Fixation Test	B14a	B14a_inra
WG0065680-DNAF03	Fixation Test	B37	B37_inra
WG0065680-DNAC01	Fixation Test	B73	B73_inra
WG0008561-DNAD08	Fixation Test	F72	FV72_inra
WG0008561-DNAE02	Fixation Test	FC23	FC23_inra
WG0065680-DNAG03	Fixation Test	B84	B84_inra
WG0065680-DNAF05	Fixation Test	D171	D171_inra
WG0008561-DNAA09	Fixation Test	F79	FV79_inra
WG0128140-DNAH06	Fixation Test	W617	W617_inra
WG0128140-DNAA05	Fixation Test	PLS27	PLS27_inra
WG0008561-DNAG08	Fixation Test	F76	FV76_inra
WG0008561-DNAC08	Fixation Test	F71	FV71_inra
WG0128140-DNAH01	Fixation Test	ND33	ND33_inra
WG0008561-DNAH07	Fixation Test	F7	FV7_inra
WG0008561-DNAG07	Fixation Test	F69a	FV69a_inra
WG0065680-DNAH03	Fixation Test	B89	B89_inra
WG0008561-DNAD04	Fixation Test	F160	FV160_inra
WG0008561-DNAH04	Fixation Test	F226	FV226_inra
WG0008561-DNAH08	Fixation Test	F77	FV77_inra
WG0008561-DNAH03	Fixation Test	F1	FV1_inra
WG0008561-DNAC05	Fixation Test	F268	FV268_inra
WG0065680-DNAA01	Fixation Test	38-11	38-11_inra
WG0065680-DNAH05	Fixation Test	EA1027	EM1027_inra
WG0065680-DNAE04	Fixation Test	CL29	CL29_inra
WG0065680-DNAH04	Fixation Test	CO158	CO158_inra
WG0065680-DNAB05	Fixation Test	CO316	CO316_inra
WG0128141-DNAF07	Fixation Test	CM174	CM174_inra
WG0128141-DNAB03	Fixation Test	LP1037	LP1037_inra
WG0128140-DNAF11	Fixation Test	ND246	ND246_usa
WG0128141-DNAC01	Fixation Test	F331	FV331_inra
WG0128141-DNAC02	Fixation Test	KUI11	KUI11_usa
WG0128140-DNAG08	Fixation Test	CML10	CML10_usa
WG0128140-DNAC10	Fixation Test	CML333	CML333_usa
WG0128142-DNAH02	Fixation Test	W103	W103_inra
WG0128141-DNAD02	Fixation Test	KUI3	KUI3-2007_usa
WG0128141-DNAG05	Fixation Test	Tx601	Tx601_usa
WG0128142-DNAE03	Fixation Test	YUZPK107	YUZPK107_inra
WG0128141-DNAH04	Fixation Test	NC352	NC352_usa
WG0128142-DNAC03	Fixation Test	W79A	W79A_inra
WG0128140-DNAH09	Fixation Test	CML277	CML277_usa
WG0128140-DNAD09	Fixation Test	CML247	CML247_usa
WG0128141-DNAA05	Fixation Test	NC354	NC354_usa
WG0128140-DNAB10	Fixation Test	CML287	CML287_usa
WG0128141-DNAE07	Fixation Test	CM105	CM105_inra
WG0128140-DNAB08	Fixation Test	A6	A6_usa
WG0128141-DNAG02	Fixation Test	KUI44	KUI44_usa
WG0128141-DNAF08	Fixation Test	F7022	F7022_inra
WG0128141-DNAA06	Fixation Test	Tzi18	TZI18_usa
WG0065680-DNAB01	Fixation Test	A148	A148_inra
WG0065680-DNAH08	Fixation Test	F64	F64_inra
WG0008561-DNAD10	Fixation Test	LH74	LH74_inra
WG0008561-DNAE10	Fixation Test	LH82	LH82_inra
WG0065680-DNAG05	Fixation Test	DE811	DE811_inra
WG0065680-DNAB06	Fixation Test	EA1163	EM1163_inra
WG0065680-DNAG07	Fixation Test	F496	F496_inra
WG0065680-DNAB08	Fixation Test	F584	F584_inra
WG0065680-DNAD08	Fixation Test	F604	F604_inra
WG0128141-DNAG01	Fixation Test	I137TN	I137TN_usa
WG0128140-DNAA08	Fixation Test	A272	A272_usa
WG0128141-DNAC04	Fixation Test	NC320	NC320_usa
WG0128141-DNAC03	Fixation Test	LP1233	LP1233_inra
WG0128142-DNAB01	Fixation Test	NC201	NC201_inra
WG0128141-DNAD05	Fixation Test	PB100	PB100_inra
WG0128141-DNAF04	Fixation Test	NC348	NC348_usa
WG0128140-DNAE08	Fixation Test	BA90	BA90_inra
WG0128141-DNAB05	Fixation Test	NC7	NC7_inra
WG0128141-DNAH03	Fixation Test	NC298	NC298_usa
WG0128141-DNAC11	Fixation Test	Mo16W	Mo16W_inra
WG0128140-DNAA10	Fixation Test	CML281	CML281_usa
WG0128142-DNAG01	Fixation Test	NDB8	NDB8_inra
WG0128141-DNAD01	Fixation Test	F332	FV332_inra
WG0128141-DNAG09	Fixation Test	GT112	GT112_usa
WG0128141-DNAD09	Fixation Test	F271	FV271_inra
WG0128141-DNAD04	Fixation Test	NC338	NC338_usa
WG0128142-DNAC02	Fixation Test	SC213R	SC213R_usa
WG0128142-DNAE02	Fixation Test	SG1533	SG1533_inra
WG0128141-DNAE01	Fixation Test	F334	FV334_inra
WG0065680-DNAD01	Fixation Test	A188	A188_inra
WG0128140-DNAB04	Fixation Test	PB18	PB18_inra
WG0065680-DNAE08	Fixation Test	F608	F608_inra
WG0065680-DNAG08	Fixation Test	F618	F618_inra
WG0065680-DNAB09	Fixation Test	F670	F670_inra
WG0065680-DNAC09	Fixation Test	F7001	F7001_inra
WG0065680-DNAD09	Fixation Test	F7009	F7009_inra
WG0065680-DNAF09	Fixation Test	F7019	F7019_inra
WG0065680-DNAG09	Fixation Test	F7025	F7025_inra
WG0065680-DNAH09	Fixation Test	F7028	F7028_inra
WG0065680-DNAB10	Fixation Test	F7038	F7038_inra
WG0008561-DNAF03	Fixation Test	FP1	FP1_inra
WG0065680-DNAE10	Fixation Test	F7057	F7057_inra
WG0065680-DNAH06	Fixation Test	F39	F39_inra
WG0128140-DNAE09	Fixation Test	CML254	CML254_usa
WG0128141-DNAH02	Fixation Test	LH181	LH181_inra
WG0128142-DNAC01	Fixation Test	NC222	NC222_inra
WG0128141-DNAF09	Fixation Test	GA219	GA219_inra
WG0128141-DNAA02	Fixation Test	IDS28	IDS28_usa
WG0128141-DNAB01	Fixation Test	EA1712	EM1712_inra
WG0128141-DNAG03	Fixation Test	NC296	NC296_usa
WG0128140-DNAF09	Fixation Test	CML258	CML258_usa
WG0128140-DNAC08	Fixation Test	L256	ARGL256_inra
WG0128141-DNAH09	Fixation Test	HP301	HP301_usa
WG0128141-DNAF01	Fixation Test	H16	H16_cim
WG0128140-DNAF08	Fixation Test	CL187	CL187_usa
WG0128141-DNAD06	Fixation Test	ZN6	ZN6_inra
WG0128142-DNAB03	Fixation Test	W153R	W153R_usa
WG0128141-DNAF03	Fixation Test	N28Ht	N28Ht_usa
WG0128141-DNAA04	Fixation Test	NC300	NC300_usa
WG0128141-DNAE05	Fixation Test	SC55	SC55_usa
WG0065680-DNAG12	Fixation Test	F916	F916_inra
WG0065680-DNAF10	Fixation Test	F7059	F7059_inra
WG0065680-DNAD06	Fixation Test	EA1349	EM1349_inra
WG0128140-DNAF04	Fixation Test	PB79-2	PB79-2_inra
WG0008561-DNAH02	Fixation Test	FC26	FC26_inra
WG0065680-DNAA11	Fixation Test	F752	F752_inra
WG0128140-DNAA02	Fixation Test	NY302	NY302_inra
WG0065680-DNAF11	Fixation Test	F838	F838_inra
WG0065680-DNAC08	Fixation Test	F591	F591_inra
WG0128140-DNAC04	Fixation Test	PB40	PB40_inra
WG0065680-DNAG11	Fixation Test	F888	F888_inra
WG0065680-DNAH11	Fixation Test	F894	F894_inra
WG0008561-DNAG02	Fixation Test	FC25	FC25_inra
WG0065680-DNAD12	Fixation Test	F904	F904_inra
WG0065680-DNAA09	Fixation Test	F657wx	F657wx_inra
WG0128140-DNAH08	Fixation Test	CML239	CML239_inra
WG0128141-DNAB06	Fixation Test	Tzi8	TZI8_usa
WG0128141-DNAE08	Fixation Test	EA1131	EM1131_inra
WG0128140-DNAF10	Fixation Test	Ac7643	CML-P1_cim
WG0128142-DNAD01	Fixation Test	NC250	NC250_usa
WG0128140-DNAA09	Fixation Test	CML243	CML243_inra
WG0128141-DNAD11	Fixation Test	Mo24W	Mo24W_usa
WG0128140-DNAD08	Fixation Test	A441-5	ASP441_usa
WG0128141-DNAB11	Fixation Test	MBS847	MBS847_inra
WG0128141-DNAE10	Fixation Test	Ky228	Ky228_inra
WG0128141-DNAE02	Fixation Test	KUI21	KUI21_usa
WG0128141-DNAA09	Fixation Test	F910	F910_inra
WG0128141-DNAC06	Fixation Test	U267Y	U267Y_usa
WG0128141-DNAG06	Fixation Test	B107	B107_inra
WG0128142-DNAB02	Fixation Test	SA24	SA24_usa
WG0128140-DNAB11	Fixation Test	EA1866	EM1866_inra
WG0128140-DNAG09	Fixation Test	CML261	CML261_usa
WG0128141-DNAH06	Fixation Test	B68	B68_usa
WG0128141-DNAG07	Fixation Test	CM7	CM7_usa
WG0128140-DNAD11	Fixation Test	F44	F44_usa
WG0128140-DNAG10	Fixation Test	EA1070	EM1070_inra
WG0128141-DNAH05	Fixation Test	Tzi10	TZI10_usa
WG0065680-DNAF01	Fixation Test	A3	A3_inra
WG0008561-DNAE03	Fixation Test	FC673	FC673_inra
WG0065680-DNAE12	Fixation Test	F908	F908_inra
WG0065680-DNAD07	Fixation Test	F473	F473_inra
WG0065680-DNAF12	Fixation Test	F912	F912_inra
WG0008561-DNAB02	Fixation Test	FC209	FC209_inra
WG0065680-DNAH12	Fixation Test	F918	F918_inra
WG0008561-DNAD03	Fixation Test	FC46	FC46_inra
WG0008561-DNAF01	Fixation Test	F1819	FC1819_inra
WG0065680-DNAF06	Fixation Test	EA2087	EM2087_inra
WG0128140-DNAE04	Fixation Test	PB57	PB57_inra
WG0128140-DNAC01	Fixation Test	N6	N6_inra
WG0008561-DNAH01	Fixation Test	F1890	FC1890_inra
WG0065680-DNAA07	Fixation Test	F41	F41_inra
WG0128140-DNAH05	Fixation Test	T8	T8_inra
WG0008561-DNAB04	Fixation Test	F113	FV113_inra
WG0065680-DNAA10	Fixation Test	F7032	F7032_inra
WG0008561-DNAF04	Fixation Test	F181	FV181_inra
WG0065680-DNAC05	Fixation Test	CoeSt6	CoeSt6_inra
WG0008561-DNAG04	Fixation Test	F218	FV218_inra
WG0128140-DNAA03	Fixation Test	P39	P39_usa
WG0008561-DNAA05	Fixation Test	F230	FV230_inra
WG0008561-DNAH10	Fixation Test	LO33	LO33_inra
WG0065680-DNAG01	Fixation Test	A310	A310_inra
WG0008561-DNAG10	Fixation Test	LO32	LO32_inra
WG0008561-DNAB05	Fixation Test	F252	FV252_inra
WG0008561-DNAD05	Fixation Test	F277	FV277_inra
WG0008561-DNAG05	Fixation Test	F284	FV284_inra
WG0008561-DNAA06	Fixation Test	F288	FV288_inra
WG0008561-DNAB06	Fixation Test	F292	FV292_inra
WG0008561-DNAC06	Fixation Test	F317	FV317_inra
WG0008561-DNAE06	Fixation Test	F330	FV330_inra
WG0008561-DNAF06	Fixation Test	F335	FV335_inra
WG0065680-DNAH01	Fixation Test	A340	A340_inra
WG0065680-DNAC10	Fixation Test	F7048	F7048_inra
WG0008561-DNAA07	Fixation Test	F353	FV353_inra
WG0008561-DNAB07	Fixation Test	F354	FV354_inra
WG0008561-DNAD07	Fixation Test	F356	FV356_inra
WG0008561-DNAD09	Fixation Test	H95	H95_usa
WG0008561-DNAE09	Fixation Test	H99	H99_inra
WG0109806-DNAB01	Fixation Test	F471	F471_inra
WG0109806-DNAA01	Fixation Test	Du101	Du101_inra
WG0109806-DNAC01	Fixation Test	F11	FV11_inra
WG0128141-DNAE06	Fixation Test	Ac7729	CML-P2_cim
WG0128142-DNAF03	Fixation Test	I205	I205_usa
WG0128142-DNAE01	Fixation Test	ND30	ND30_inra
WG0128142-DNAG11	Pool Tropical	EA1433	EM1433_inra
WG0128142-DNAH11	Pool Tropical	M37W	M37W_usa
WG0096836-DNAH12	Pool Tropical	NYS302	NYS302_inra
WG0096836-DNAG12	Pool Flint	F2	FV2_inra
WG0096836-DNAG04	Pool Flint	EP1	EP1_inra
WG0096836-DNAH09	Pool Flint	LO3	LO3_inra
